# Supplementary material for: A widely-used eddy covariance gap-filling method creates systematic bias in carbon balance estimates
Source: Sci Rep. 2023 Jan 31;13:1720. doi: 10.1038/s41598-023-28827-2 (PMC9889393; doi:10.1038/s41598-023-28827-2)
Supplement: Supplementary file 3 — Supplementary Table S8. [file 41598_2023_28827_MOESM3_ESM.xlsx]

## Sheet: Sheet 1
Site_ID	Site_name	IGBP	Years	Latitude	Longitude
AT-Neu	Neustift	GRA	2002-2012	47.1167	11.3175
BE-Bra	Brasschaat	MF	1999-2002, 2004-2014	51.3076	4.5198
BE-Lon	Lonzee	CRO	2005-2014	50.5516	4.7462
BE-Vie	Vielsalm	MF	1997-2013	50.3049	5.9981
CA-Gro	Ontario - Groundhog River, Boreal Mixedwood Forest	MF	2004-2013	48.2167	-82.1556
CA-NS1	UCI-1850 burn site	ENF	2002-2004	55.8792	-98.4839
CA-NS2	UCI-1930 burn site	ENF	2002-2004	55.9058	-98.5247
CA-NS3	UCI-1964 burn site	ENF	2002-2004	55.9117	-98.3822
CA-NS4	UCI-1964 burn site wet	ENF	2003, 2004	55.9144	-98.3806
CA-NS5	UCI-1981 burn site	ENF	2002-2004	55.8631	-98.485
CA-NS6	UCI-1989 burn site	OSH	2002-2004	55.9167	-98.9644
CA-NS7	UCI-1998 burn site	OSH	2003, 2004	56.6358	-99.9483
CA-Oas	Saskatchewan - Western Boreal, Mature Aspen	DBF	1997-2010	53.6289	-106.1978
CA-Obs	Saskatchewan - Western Boreal, Mature Black Spruce	ENF	1999-2010	53.9872	-105.1178
CA-Qfo	Quebec - Eastern Boreal, Mature Black Spruce	ENF	2004-2010	49.6925	-74.3421
CA-SF1	Saskatchewan - Western Boreal, forest burned in 1977	ENF	2004, 2005	54.485	-105.8176
CA-SF2	Saskatchewan - Western Boreal, forest burned in 1989	ENF	2002-2004	54.2539	-105.8775
CA-SF3	Saskatchewan - Western Boreal, forest burned in 1998	OSH	2003-2005	54.0916	-106.0053
CA-TP1	Ontario - Turkey Point 2002 Plantation White Pine	ENF	2004, 2007-2014	42.6609	-80.5595
CA-TP2	Ontario - Turkey Point 1989 Plantation White Pine	ENF	2003-2006	42.7744	-80.4588
CA-TP3	Ontario - Turkey Point 1974 Plantation White Pine	ENF	2003, 2005, 2007-2014	42.7068	-80.3483								0
CA-TP4	Ontario - Turkey Point 1939 Plantation White Pine	ENF	2002-2014	42.7102	-80.3574
CA-TPD	Ontario - Turkey Point Mature Deciduous	DBF	2012-2014	42.6353	-80.5577
CH-Cha	Chamau	GRA	2006-2008,2010-2014	47.2102	8.4104
CH-Dav	Davos	ENF	1997-2004, 2006-2014	46.8153	9.8559
CH-Fru	Früebüel	GRA	2006-2014	47.1158	8.5378
CH-Lae	Laegern	MF	2005-2014	47.4783	8.3644
CH-Oe1	Oensingen grassland	GRA	2002-2008	47.2858	7.7319
CH-Oe2	Oensingen crop	CRO	2010-2014	47.2864	7.7337
CN-Cha	Changbaishan	MF	2003-2005	42.4025	128.0958
CN-Cng	Changling	GRA	2008, 2009	44.5934	123.5092
CN-Dan	Dangxiong	GRA	2004, 2005	30.4978	91.0664
CN-Din	Dinghushan	EBF	2003, 2005	23.1733	112.5361
CN-Du2	Duolun_grassland (D01)	GRA	2007,2008	42.0467	116.2836
CN-Ha2	Haibei Shrubland	WET	2003-2005	37.6086	101.3269
CN-HaM	Haibei Alpine Tibet site	GRA	2002,2003	37.37	101.18
CN-Qia	Qianyanzhou	ENF	2003-2005	26.7414	115.0581
CN-Sw2	Siziwang Grazed (SZWG)	GRA	2011	41.7902	111.8971
CZ-BK1	Bily Kriz forest	ENF	2004-2014	49.5021	18.5369
CZ-BK2	Bily Kriz grassland	GRA	2007-2012	49.4944	18.5429
CZ-wet	Trebon (CZECHWET)	WET	2007-2014	49.0247	14.7704
DE-Akm	Anklam	WET	2010-2014	53.8662	13.6834
DE-Geb	Gebesee	CRO	2002-2014	51.0997	10.9146
DE-Gri	Grillenburg	GRA	2004-2014	50.95	13.5126
DE-Hai	Hainich	DBF	2000-2012	51.0792	10.4522
DE-Kli	Klingenberg	CRO	2005-2014	50.8931	13.5224
DE-Lnf	Leinefelde	DBF	2003-2006, 2010-2012	51.3282	10.3678
DE-Obe	Oberbärenburg	ENF	2008-2014	50.7867	13.7213
DE-Seh	Selhausen	CRO	2008, 2009	50.8706	6.4497
DE-SfN	Schechenfilz Nord	WET	2013, 2014	47.8064	11.3275
DE-Spw	Spreewald	WET	2011-2014	51.8922	14.0337
DE-Tha	Tharandt	ENF	1997-2014	50.9626	13.5651
DE-Zrk	Zarnekow	WET	2014	53.8759	12.889
DK-Eng	Enghave	GRA	2006, 2007	55.6905	12.1918
DK-Fou	Foulum	CRO	2005	56.4842	9.5872
DK-Sor	Soroe	DBF	1997-2014	55.4859	11.6446
ES-Amo	Amoladeras	OSH	2009-2012	36.8336	-2.2523
ES-LJu	Llano de los Juanes	OSH	2005-2013	36.9266	-2.7521
ES-LgS	Laguna Seca	OSH	2007-2009	37.0979	-2.9658
FI-Hyy	Hyytiala	ENF	1997-2012	61.8474	24.2948
FI-Jok	Jokioinen	CRO	2001, 2002	60.8986	23.5134
FI-Let	Lettosuo	ENF	2010-2012	60.6418	23.9595
FI-Lom	Lompolojankka	WET	2008, 2009	67.9972	24.2092
FI-Sod	Sodankyla	ENF	2001-2009, 2011-2014	67.3624	26.6386
FR-Fon	Fontainebleau-Barbeau	DBF	2006-2014	48.4764	2.7801
FR-Gri	Grignon	CRO	2005-2008	48.8442	1.9519
FR-LBr	Le Bray	ENF	1997-2003, 2005-2008	44.7171	-0.7693
FR-Pue	Puechabon	EBF	2001-2014	43.7413	3.5957
GF-Guy	Guyaflux (French Guiana)	EBF	2004-2014	5.2788	-52.9249
GH-Ank	Ankasa	EBF	2012	5.2685	-2.6942
GL-NuF	Nuuk Fen	WET	2009	64.1308	-51.3861
GL-ZaH	Zackenberg Heath	GRA	2013	74.4733	-20.5503
IT-BCi	Borgo Cioffi	CRO	2006-2010	40.5237	14.9574
IT-CA1	Castel d'Asso1	DBF	2012, 2014	42.3804	12.0266
IT-CA2	Castel d'Asso2	CRO	2012-2014	42.3772	12.026
IT-CA3	Castel d'Asso3	DBF	2012, 2013	42.38	12.0222
IT-Col	Collelongo	DBF	1997,1998,2000,2001,2005,2007-2014	41.8494	13.5881
IT-Cp2	Castelporziano2	EBF	2013, 2014	41.7043	12.3573
IT-Cpz	Castelporziano	EBF	2000-2008	41.7052	12.3761
IT-La2	Lavarone2	ENF	2001	45.9542	11.2853
IT-Lav	Lavarone	ENF	2003-2014	45.9562	11.2813
IT-MBo	Monte Bondone	GRA	2003-2013	46.0147	11.0458
IT-Noe	Arca di Noe - Le Prigionette	CSH	2005-2014	40.6062	8.1517
IT-PT1	Parco Ticino forest	DBF	2003,2004	45.2009	9.061
IT-Ren	Renon	ENF	1999, 2002, 2003, 2005-2007, 2009-2013	46.5869	11.4337
IT-Ro1	Roccarespampani 1	DBF	2001-2006, 2008	42.4081	11.93
IT-Ro2	Roccarespampani 2	DBF	2004-2008, 2010-2012	42.3903	11.9209
IT-SR2	San Rossore 2	ENF	2013, 2014	43.732	10.2909
IT-SRo	San Rossore	ENF	2001-2012	43.7279	10.2844
IT-Tor	Torgnon	GRA	2009-2014	45.8444	7.5781
JP-MBF	Moshiri Birch Forest Site	DBF	2005	44.3869	142.3186
JP-SMF	Seto Mixed Forest Site	MF	2003-2006	35.2617	137.0788
MY-PSO	Pasoh Forest Reserve (PSO)	EBF	2003, 2005-2009	2.973	102.3062
NL-Loo	Loobos	ENF	1997-2014	52.1666	5.7436
PA-SPn	Sardinilla Plantation	DBF	2008	9.3181	-79.6346
PA-SPs	Sardinilla-Pasture	GRA	2008, 2009	9.3138	-79.6314
RU-Fyo	Fyodorovskoye	ENF	1999-2014	56.4615	32.9221
RU-Ha1	Hakasia steppe	GRA	2003	54.7252	90.0022
SD-Dem	Demokeya	SAV	2007,2008,2009	13.2829	30.4783
SN-Dhr	Dahra	SAV	2012	15.4028	-15.4322
US-AR1	ARM USDA UNL OSU Woodward Switchgrass 1	GRA	2010-2012	36.4267	-99.42
US-AR2	ARM USDA UNL OSU Woodward Switchgrass 2	GRA	2010, 2011	36.6358	-99.5975
US-ARM	ARM Southern Great Plains site- Lamont	CRO	2003-2012	36.6058	-97.4888
US-Atq	Atqasuk	WET	2003-2007	70.4696	-157.4089
US-Blo	Blodgett Forest	ENF	1998-2004, 2006	38.8953	-120.6328
US-CRT	Curtice Walter-Berger cropland	CRO	2011-2013	41.6285	-83.3471
US-GBT	GLEES Brooklyn Tower	ENF	2002, 2003	41.3658	-106.2397
US-GLE	GLEES	ENF	2005-2014	41.3665	-106.2399
US-Goo	Goodwin Creek	GRA	2003-2006	34.2547	-89.8735
US-IB2	Fermi National Accelerator Laboratory- Batavia (Prairie site)	GRA	2005-2011	41.8406	-88.241
US-Ivo	Ivotuk	WET	2004-2006	68.4865	-155.7503
US-KS2	Kennedy Space Center (scrub oak)	CSH	2003-2006	28.6086	-80.6715
US-LWW	Little Washita Watershed	GRA	1997,1998	34.9604	-97.9789
US-Los	Lost Creek	WET	2001-2007, 2010, 2014	46.0827	-89.9792
US-Me2	Metolius mature ponderosa pine	ENF	2002, 2004, 2005, 2007-2011	44.4523	-121.5574
US-Me3	Metolius-second young aged pine	ENF	2004-2008	44.3154	-121.6078
US-Me4	Metolius-old aged ponderosa pine	ENF	1996, 1997, 1999, 2000	44.4992	-121.6224
US-Me5	Metolius-first young aged pine	ENF	2000-2002	44.4372	-121.5668
US-Me6	Metolius Young Pine Burn	ENF	2011-2013	44.3233	-121.6078
US-Myb	Mayberry Wetland	WET	2011-2014	38.0499	-121.765
US-NR1	Niwot Ridge Forest (LTER NWT1)	ENF	1999-2014	40.0329	-105.5464
US-ORv	Olentangy River Wetland Research Park	WET	2011	40.0201	-83.0183
US-Oho	Oak Openings	DBF	2004-2013	41.5545	-83.8438
US-SRC	Santa Rita Creosote	OSH	2009-2013	31.9083	-110.8395
US-SRG	Santa Rita Grassland	GRA	2009-2014	31.7894	-110.8277
US-SRM	Santa Rita Mesquite	WSA	2004-2014	31.8214	-110.8661
US-Sta	Saratoga	OSH	2007, 2008	41.3966	-106.8024
US-Syv	Sylvania Wilderness Area	MF	2002-2006,2013,2014	46.242	-89.3477
US-Ton	Tonzi Ranch	WSA	2002, 2003, 2005-2014	38.4309	-120.966
US-Tw1	Twitchell Wetland West Pond	WET	2013	38.1074	-121.6469
US-Tw3	Twitchell Alfalfa	CRO	2014	38.1152	-121.6469
US-Tw4	Twitchell East End Wetland	WET	2014	38.1027	-121.6413
US-Twt	Twitchell Island	CRO	2010-2014	38.1087	-121.6531
US-UMd	UMBS Disturbance	DBF	2008-2013	45.5625	-84.6975
US-Var	Vaira Ranch- Ione	GRA	2001-2014	38.4133	-120.9508
US-WCr	Willow Creek	DBF	1999-2006, 2011-2013	45.8059	-90.0799
US-WPT	Winous Point North Marsh	WET	2011-2013	41.4646	-82.9962
US-Whs	Walnut Gulch Lucky Hills Shrub	OSH	2008-2014	31.7438	-110.0522
US-Wi3	Mature hardwood (MHW)	DBF	2004	46.6347	-91.0987
US-Wi4	Mature red pine (MRP)	ENF	2004	46.7393	-91.1663
US-Wkg	Walnut Gulch Kendall Grasslands	GRA	2005-2014	31.7365	-109.9419
